# Supplementary material for: Inhibition Studies on Human and Mycobacterial Carbonic Anhydrases with N-((4-Sulfamoylphenyl)carbamothioyl) Amides
Source: Molecules. 2023 May 11;28(10):4020. doi: 10.3390/molecules28104020 (PMC10222120; doi:10.3390/molecules28104020)
Supplement: Supplementary file 1 [file molecules-28-04020-s001.zip]

Archive with 1 entries (1 files):
- molecules-2264740-supplementary.pdf
